# Supplementary material for: Xer Recombinase and Genome Integrity in Helicobacter pylori, a Pathogen without Topoisomerase IV
Source: PLoS One. 2012 Apr 12;7(4):e33310. doi: 10.1371/journal.pone.0033310 (PMC3325230; doi:10.1371/journal.pone.0033310)
Supplement: Table S3 — Nucleotide frequency (%) and consensus difH sequences from 24 epsilon-proteobacterial species chromosomes. (XLS) [file pone.0033310.s005.xls]

## Sheet: Feuil1
		Table S3: Nucleotide frequency (%) and consensus difHsequences from 24 epsilon-proteobacterial species chromosomes
													nucleotide position
		1	2	3	4	5	6	7	8	9	10	11	12	13	14	15	16	17	18	19	20	21	22	23	24	25
	A	25	29.1667	37.5	33.3333	45.8333	29.1667	29.1667	83.3333	16.6667	0	8.33333	45.8333	4.16667	0	75	20.8333	0	0	100	100	100	100	0	0	79.1667		A
	T	58.3333	50	50	54.1667	37.5	58.3333	54.1667	12.5	83.3333	100	87.5	54.1667	8.33333	100	25	79.1667	100	0	0	0	0	0	0	95.8333	0		T
	G	8.33333	4.16667	8.33333	0	12.5	0	4.16667	4.16667	0	0	0	0	87.5	0	0	0	0	100	0	0	0	0	0	0	20.8333		G
	C	8.33333	16.6667	4.16667	12.5	4.16667	12.5	12.5	0	0	0	4.16667	0	0	0	0	0	0	0	0	0	0	0	100	4.16667	0		C
consensus sequence		T	T	T	T	a	T	T	A	T	T	T	T	G	T	A	T	T	G	A	A	A	A	C	T	A
													nucleotide position
		26	27	28	29	30	31	32	33	34	35	36	37	38	39	40	41	42	43	44	45	46	47	48	49	50
	A	4.16667	100	83.3333	0	0	0	0	0	100	95.8333	91.6667	8.33333	20.8333	37.5	41.6667	12.5	66.7	25	33.3333	16.6667	45.8333	29.1667	54.1667	33.3333	29.1667		A
	T	87.5	0	0	100	100	100	100	0	0	0	4.16667	25	79.1667	54.1667	58.3333	83.3333	33.3	75	45.8333	62.5	33.3333	70.8333	29.1667	45.8333	33.3333		T
	G	0	0	0	0	0	0	0	0	0	0	4.16667	0	0	4.16667	0	0	0	0	12.5	12.5	8.33333	0	8.33333	4.16667	0		G
	C	8.33333	0	16.6667	0	0	0	0	100	0	4.16667	0	66.6667	0	4.16667	0	4.16667	0	0	8.33333	8.33333	12.5	0	8.33333	16.6667	37.5		C
consensus sequence		T	A	A	T	T	T	T	C	A	A	A	C	T	T	T	T	A	T	t	T	a	T	A	t	c
